# Supplementary material for: Differential Clearance of Aβ Species from the Brain by Brain Lymphatic Endothelial Cells in Zebrafish
Source: Int J Mol Sci. 2021 Nov 2;22(21):11883. doi: 10.3390/ijms222111883 (PMC8584359; doi:10.3390/ijms222111883)
Supplement: Supplementary file 1 [file ijms-22-11883-s001.zip]

Archive with 6 entries (6 files):
- Supplementary Information_JSL.pdf
- __MACOSX/._Supplementary Information_JSL.pdf
- Supplementary video-1A.avi
- __MACOSX/._Supplementary video-1A.avi
- Supplementary video-1B.avi
- __MACOSX/._Supplementary video-1B.avi
